# Supplementary material for: Anticancer Effect of STING Agonist-Encapsulated Liposomes on Breast Cancer
Source: Molecules. 2023 Apr 26;28(9):3740. doi: 10.3390/molecules28093740 (PMC10179927; doi:10.3390/molecules28093740)
Supplement: Supplementary file 1 [file molecules-28-03740-s001.zip]

Archive with 1 entries (1 files):
- molecules-2331896-supplementary.pdf
